# Supplementary material for: Detecting groups of coevolving positions in a molecule: a clustering approach
Source: BMC Evol Biol. 2007 Nov 30;7:242. doi: 10.1186/1471-2148-7-242 (PMC2248193; doi:10.1186/1471-2148-7-242)
Supplement: Additional file 1 — Correlation analysis detailed results for the myoglobin data set, as an Open Document spreadsheet file. 3D distance: maximum pairwise 3D distance between alpha carbons (A). Primary distance: °C distance, in amino acids, of the two positions on the protein sequence. 3D p-value: test if the sites are closer than expected by chance. FDR: tell if the group remains significant after a correction for having a global false discovery rate of 5%. ‡ symbols indicate groups detected by both the correlation and compensation analyses, † symbols indicate groups overlapping with a detected group in the compensation analysis (i.e. one group is a sub-group of the other). [file 1471-2148-7-242-S1.ods]

## Sheet: Feuille1
Group	PDB	Size	Weight	Stat	Nmin	p-value	FDR	3D distance	Primary distance	3D p-value
199, 256, 267, 350	THR39, GLY65, LEU76, GLU148	4	Volume	1	26.62	0.0044 **	yes	28.21	11	0.1688	†
199, 256, 267	THR39, GLY65, LEU76	3	Unweighted	1	0.98	0.0136 *	yes	23.64	11	0.1409	†
168, 295, 313, 320, 352	LEU11, ALA94, ILE111, ARG118, GLY150	5	Grantham	0.87	78.46	0.0045 **	yes	38.14	7	0.7023	†
168, 295, 320, 352	LEU11, ALA94, ARG118, GLY150	4	Polarity	0.96	2.55	0.0065 **	yes	38.14	24	0.8252	†
168, 295, 313, 333, 337, 351, 352	LEU11, ALA94, ILE111, MET131, LEU135, LEU149, GLY150	7	Volume	0.82	20.89	0.007 **	yes	33.1	1	0.1668	†
162, 183, 243, 292	GLY5, GLY23, GLU52, GLN91	4	Unweighted	0.47	2.67	0.0148 *	yes	37.62	18	0.7952
247, 305	LYS56, TYR103	2	Volume	0.96	84.01	0.0189 *	yes	21.25	47	0.3506
191, 319	ARG31, SER117	2	Volume	0.75	137.41	0.0241 *	yes	11.89	86	0.023 *	‡
249, 279	SER58, GLU85	2	Unweighted	0.72	1.9	0.0245 *	yes	28.12	27	0.6853
172, 254, 278, 279, 292	ALA15, LYS63, ALA84, GLU85, GLN91	5	Grantham	0.5	133.99	0.032 *	yes	27.7	1	0.0819 .
172, 252, 278	ALA15, LEU61, ALA84	3	Unweighted	0.53	2.27	0.0346 *	no	26.43	23	0.2817
177, 193, 260, 296	ASP20, PHE33, LEU69, THR95	4	Volume	0.97	20.99	0.0347 *	yes	31.15	13	0.3197	†
193, 260	PHE33, LEU69	2	Unweighted	1	1	0.0347 *	no	16.14	36	0.1309	‡
323, 324	GLY121, ASP122	2	Unweighted	0.6	3.55	0.0379 *	no	3.63	1	0.001 ***
177, 183, 251, 254, 278, 279, 297	ASP20, GLY23, ASP60, LYS63, ALA84, GLU85, LYS96	7	Charge	0.46	0.99	0.0379 *	yes	29.33	1	0.035 *	†
307, 338	GLU105, GLU136	2	Unweighted	0.74	1.77	0.0444 *	no	8.25	31	0.003 **
164, 238, 253	TRP7, LYS47, LYS62	3	Volume	0.71	87.27	0.045 *	yes	35.94	15	0.8052
