# Supplementary material for: Detecting groups of coevolving positions in a molecule: a clustering approach
Source: BMC Evol Biol. 2007 Nov 30;7:242. doi: 10.1186/1471-2148-7-242 (PMC2248193; doi:10.1186/1471-2148-7-242)
Supplement: Additional file 2 — Compensation analysis detailed results for the myoglobin data set. Legends are the same as in additional file 1. [file 1471-2148-7-242-S2.ods]

## Sheet: Feuille1
Group	PDB	Size	Weight	Stat	Nmin	p-value	FDR	3D distance	Primary distance	3D p-value
193, 260	PHE33, LEU69	2	Volume	1	20.99	2e-04 ***	yes	16.14	36	0.1339	‡
193, 260	PHE33, LEU69	2	Grantham	1	21.99	3e-04 ***	yes	16.14	36	0.1339	‡
193, 260	PHE33, LEU69	2	Polarity	1	0.3	0.0016 **	yes	16.14	36	0.1339	‡
168, 241, 305, 320	LEU11, LYS50, TYR103, ARG118	4	Polarity	0.83	5.63	0.0014 **	yes	34.22	15	0.5534
295, 352	ALA94, GLY150	2	Polarity	0.95	2.54	0.0027 **	yes	8.78	56	0.006 **	†
295, 352	ALA94, GLY150	2	Grantham	0.93	77.72	0.0074 **	yes	8.78	56	0.006 **	†
197, 332	PRO37, ALA130	2	Grantham	0.96	94.93	0.0034 **	yes	27.81	93	0.6753
295, 313	ALA94, ILE111	2	Volume	0.87	67.97	0.0079 **	yes	21.15	17	0.3866	†
199, 256	THR39, GLY65	2	Volume	0.98	27.63	0.0091 **	yes	14.29	26	0.0699 .	†
191, 319	ARG31, SER117	2	Volume	0.63	137.41	0.0093 **	yes	11.89	86	0.023 *	‡
191, 319	ARG31, SER117	2	Grantham	0.57	201.2	0.0253 *	yes	11.89	86	0.023 *	‡
202, 251, 254, 261	LYS42, ASP60, LYS63, THR70	4	Charge	0.71	1.41	0.0112 *	yes	20.31	3	0.008 **
186, 254, 279, 305	GLN26, LYS63, GLU85, TYR103	4	Grantham	0.76	132.11	0.0137 *	yes	22.9	18	0.018 *
177, 297	ASP20, LYS96	2	Charge	0.6	2.23	0.0149 *	yes	29.33	76	0.7353	†
296, 347, 350	THR95, LYS145, GLU148	3	Polarity	0.63	7.42	0.0194 *	yes	11.85	3	0.002 **
168, 340, 352	LEU11, PHE138, GLY150	3	Volume	0.68	41.27	0.0333 *	yes	33.1	12	0.6703
272, 279, 301	LYS78, GLU85, ILE99	3	Volume	0.68	37.79	0.0373 *	yes	23.37	7	0.1369
181, 186, 187, 257, 265, 272	VAL21, GLN26, ASP27, VAL66, ALA74, LYS78	6	Charge	0.72	1.41	0.0415 *	no	24.79	1	0.006 **
166, 243, 244	LEU9, GLU52, ALA53	3	Polarity	0.61	7.93	0.0415 *	yes	33.3	1	0.6993
165, 202, 241	GLN8, LYS42, LYS50	3	Grantham	0.65	117.23	0.0455 *	no	38.66	8	0.9171
256, 267	GLY65, LEU76	2	Polarity	0.95	0.89	0.0475 *	no	16.46	11	0.1449	†
