# Supplementary material for: Detecting groups of coevolving positions in a molecule: a clustering approach
Source: BMC Evol Biol. 2007 Nov 30;7:242. doi: 10.1186/1471-2148-7-242 (PMC2248193; doi:10.1186/1471-2148-7-242)
Supplement: Additional file 3 — Correlation analysis detailed results for the SRK data set. Legends are the same as in additional file 1. Sites in bold font are reported to be under positive selection by Sainudiin et al. [18]. [file 1471-2148-7-242-S3.ods]

## Sheet: Feuille1
Group	Size	Weight	Stat	Nmin	p-value	FDR
109, 110	2	Unweighted	0.75	2.93	1e-04 ***	yes	‡
109, 110	2	Grantham	0.84	242.37	0.0033 **	yes	‡
109, 110	2	Volume	0.79	154.32	0.0088 **	yes	‡
109, 110	2	Polarity	0.76	8.82	0.0237 *	yes	‡
134, 186, 356, 383	4	Grantham	0.47	205.81	0.0115 *	yes
54, 132, 394, 407, 448	5	Grantham	1	56	0.0121 *	yes	†
54, 55, 132, 248, 394, 407, 410, 429, 448	9	Polarity	0.97	0.7	0.0155 *	yes	†
54, 55, 132, 394, 407, 429, 448	7	Unweighted	0.71	1	0.0166 *	yes	†
130, 279	2	Charge	0.75	2	0.0232 *	yes	‡
120, 127	2	Charge	0.74	2	0.0251 *	yes	‡
25, 49, 70	3	Polarity	0.77	5.61	0.0278 *	yes	†
65, 121	2	Unweighted	0.66	2	0.0362 *	yes
55, 132, 336, 387, 394, 432	6	Charge	1	1	0.0438 *	yes	†
265, 316, 350	3	Unweighted	0.45	2.22	0.0467 *	yes
