# Supplementary material for: Detecting groups of coevolving positions in a molecule: a clustering approach
Source: BMC Evol Biol. 2007 Nov 30;7:242. doi: 10.1186/1471-2148-7-242 (PMC2248193; doi:10.1186/1471-2148-7-242)
Supplement: Additional file 4 — Compensation analysis detailed results for the SRK data set. Legends are the same as in additional file 1. [file 1471-2148-7-242-S4.ods]

## Sheet: Feuille1
Group	Size	Weight	Stat	Nmin	p-value	FDR
125, 449	2	Grantham	1	57.93	0.0024 **	yes
125, 449	2	Volume	1	29.97	0.0028 **	yes
125, 449	2	Polarity	1	0.5	0.0047 **	yes
55, 132	2	Polarity	0.97	4	0.0039 **	yes	†
132, 448	2	Grantham	0.98	107	0.0061 **	yes	†
256, 423	2	Charge	1	1	0.0067 **	yes
120, 127	2	Charge	0.65	2	0.0099 **	yes	‡
350, 352	2	Grantham	0.54	314.34	0.0112 *	yes
130, 279	2	Charge	0.64	2	0.0118 *	yes	‡
55, 336	2	Charge	1	1	0.0135 *	yes	†
410, 448	2	Polarity	0.91	3.01	0.0152 *	yes	†
25, 49	2	Polarity	0.83	5.61	0.0181 *	yes	†
236, 375	2	Volume	0.89	62.99	0.0185 *	yes
23, 118	2	Grantham	0.84	141.51	0.0234 *	yes
23, 118	2	Volume	0.82	74.97	0.0288 *	yes
407, 433	2	Grantham	0.89	98.99	0.0256 *	yes
110, 116	2	Polarity	0.54	12.87	0.0321 *	yes
394, 397	2	Charge	0.59	2	0.0338 *	yes
42, 49	2	Volume	0.73	104.95	0.0359 *	yes
96, 450	2	Charge	1	1	0.0369 *	yes
231, 347, 356	3	Polarity	0.61	10.05	0.0393 *	yes
81, 314, 349, 353	4	Volume	0.71	120.73	0.0473 *	yes
109, 110	2	Grantham	0.53	240.8	0.048 *	yes	‡
95, 278, 394, 433	4	Volume	0.77	28.94	0.0495 *	no
