# Supplementary material for: Detecting groups of coevolving positions in a molecule: a clustering approach
Source: BMC Evol Biol. 2007 Nov 30;7:242. doi: 10.1186/1471-2148-7-242 (PMC2248193; doi:10.1186/1471-2148-7-242)
Supplement: Additional file 5 — Correlation analysis detailed results for the MAP data set. Legends are the same as in additional file 1. Only groups with a p-value lower than 1% are reported. A global false discovery rate (FDR) of 1% was used when correcting for multiple testing. [file 1471-2148-7-242-S5.ods]

## Sheet: Feuille1
Group	PDB	Size	Weight	Stat	Nmin	p-value	FDR	3D distance	Primary distance	3D p-value
195, 243	ARG147, ASP187	2	Unweighted	0.57	4.92	0 ***	yes	6.24	40	0.001 ***
195, 243	ARG147, ASP187	2	Grantham	0.59	517.54	0 ***	yes	6.24	40	0.001 ***
195, 243	ARG147, ASP187	2	Volume	0.58	384.76	3e-04 ***	yes	6.24	40	0.001 ***
202, 206	GLN154, GLU158	2	Unweighted	0.65	4.93	0 ***	yes	5.96	4	0.001 ***	‡
202, 206	GLN154, GLU158	2	Charge	0.67	4.1	1e-04 ***	yes	5.96	4	0.001 ***	‡
170, 306	GLY122, LEU230	2	Unweighted	0.6	6.42	1e-04 ***	yes	7.44	108	0.002 **	‡
170, 306	GLY122, LEU230	2	Grantham	0.6	590.32	1e-04 ***	yes	7.44	108	0.002 **	‡
170, 306	GLY122, LEU230	2	Polarity	0.61	18.34	1e-04 ***	yes	7.44	108	0.002 **	‡
170, 306	GLY122, LEU230	2	Volume	0.48	275.16	0.0052 **	yes	7.44	108	0.002 **	‡
19, 23, 152	ALA21, LEU25, GLY107	3	Unweighted	0.45	4.09	1e-04 ***	yes	12.07	4	0.001 ***
23, 152	LEU25, GLY107	2	Grantham	0.52	312.81	0.0077 **	no	12.07	82	0.031 *
317, 320	THR241, GLY244	2	Unweighted	0.57	3.24	3e-04 ***	yes	5.11	3	0.001 ***
45, 75	ASN46, SER68	2	Unweighted	0.48	4.67	5e-04 ***	yes	5.92	22	0.001 ***
270, 300	GLY210, THR225	2	Unweighted	0.56	3.25	5e-04 ***	yes	8.28	15	0.004 **
294, 296, 297, 300, 303, 311, 314, 317, 324	ASP219, TRP221, THR222, THR225, ASP227, GLU235, ILE238, THR241, LEU248	9	Grantham	0.3	68.81	6e-04 ***	yes	40.12	1	0.2338	†
296, 297	TRP221, THR222	2	Unweighted	0.57	2.73	0.0014 **	yes	3.75	1	0.001 ***	†
296, 300, 303	TRP221, THR225, ASP227	3	Volume	0.56	105.03	0.0092 **	no	18.13	2	0.024 *	†
173, 177	LEU125, THR129	2	Unweighted	0.53	3.21	6e-04 ***	yes	6.12	4	0.001 ***
268, 307	ASN208, SER231	2	Unweighted	0.48	4.32	7e-04 ***	yes	4.25	23	0.001 ***
296, 297, 308, 311, 314, 315, 317, 323, 324	TRP221, THR222, ALA232, GLU235, ILE238, VAL239, THR241, ILE247, LEU248	9	Polarity	0.28	2.15	0.001 ***	yes	34.73	1	0.025 *
196, 246	GLU148, GLU190	2	Unweighted	0.48	5.11	0.0011 **	yes	11.88	42	0.03 *
196, 246	GLU148, GLU190	2	Polarity	0.5	13.91	0.006 **	yes	11.88	42	0.03 *
270, 320, 322	GLY210, GLY244, GLU246	3	Grantham	0.43	302.15	0.0012 **	yes	33.45	2	0.4945
85, 113, 155, 198, 309	CYS78, ASN95, SER110, GLY150, GLN233	5	Unweighted	0.24	2.48	0.0018 **	yes	21.37	15	0.001 ***
224, 238	CYS169, GLN182	2	Unweighted	0.45	4.39	0.0018 **	yes	6.4	13	0.002 **
114, 182	ILE96, TYR134	2	Unweighted	0.49	5.96	0.002 **	yes	18.27	38	0.1768
88, 158	ILE81, PHE113	2	Unweighted	0.45	4.33	0.0021 **	yes	16.36	32	0.1259
303, 308, 311	ASP227, ALA232, GLU235	3	Unweighted	0.48	1.41	0.0022 **	yes	23.49	3	0.0949 .
294, 298	ASP219, VAL223	2	Unweighted	0.46	3.66	0.0024 **	yes	9.4	4	0.009 **
70, 175, 178, 269	HIS63, ARG127, GLN130, ALA209	4	Volume	0.33	205.12	0.0032 **	yes	32.09	3	0.2527
70, 178	HIS63, GLN130	2	Charge	0.47	5.36	0.0035 **	yes	28.75	67	0.5994
297, 307, 314, 315	THR222, SER231, ILE238, VAL239	4	Charge	0.71	0.99	0.0039 **	yes	28.93	1	0.1199
172, 179	ARG124, GLU131	2	Grantham	0.48	461.88	0.0043 **	yes	10.6	7	0.016 *
179, 205, 219	GLU131, VAL157, VAL164	3	Unweighted	0.36	4.39	0.0045 **	yes	13.43	7	0.001 ***
52, 116	GLN53, VAL98	2	Grantham	0.48	409.37	0.0049 **	yes	13.51	45	0.0579 .
28, 31, 88, 89, 177, 184, 197, 198, 218	GLU29, VAL32, ILE81, PRO82, THR129, ALA136, ILE149, GLY150, SER163	9	Polarity	0.21	0.1	0.005 **	yes	32.31	1	0.008 **
183, 204	LEU135, PHE156	2	Grantham	0.49	575.88	0.0052 **	yes	8.71	21	0.004 **
52, 208	GLN53, GLU160	2	Charge	0.44	5.85	0.0055 **	yes	39.55	107	0.9311
55, 119	VAL56, ILE101	2	Unweighted	0.51	6.53	0.0062 **	yes	5.28	45	0.001 ***
55, 119	VAL56, ILE101	2	Grantham	0.47	457.69	0.0069 **	no	5.28	45	0.001 ***
162, 171, 175	LYS117, GLU123, ARG127	3	Grantham	0.4	487.3	0.0076 **	no	15.43	4	0.004 **
163, 164	PRO118, THR119	2	Polarity	0.47	18.47	0.0096 **	no	3.75	1	0.001 ***
308, 310, 311	ALA232, TYR234, GLU235	3	Charge	0.87	1.41	0.0098 **	yes	10.51	1	0.002 **
