# Supplementary material for: Detecting groups of coevolving positions in a molecule: a clustering approach
Source: BMC Evol Biol. 2007 Nov 30;7:242. doi: 10.1186/1471-2148-7-242 (PMC2248193; doi:10.1186/1471-2148-7-242)
Supplement: Additional file 6 — Compensation analysis detailed results for the MAP data set. Legends are the same as in additional file 5. [file 1471-2148-7-242-S6.ods]

## Sheet: Feuille1
Group	PDB	Size	Weight	Stat	Nmin	p-value	FDR	3D distance	Primary distance	3D p-value
58, 117, 189, 307	CYS59, THR99, LYS141, SER231	4	Volume	0.68	147.26	3e-04 ***	yes	29.66	40	0.1289
296, 303	TRP221, ASP227	2	Grantham	0.61	260.63	5e-04 ***	yes	18.13	6	0.1688	†
18, 33, 54, 108, 180, 205, 296, 303	LEU20, PRO34, ALA55, ASP90, SER132, VAL157, TRP221, ASP227	8	Polarity	0.75	9.96	8e-04 ***	yes	38.38	6	0.1548
170, 306	GLY122, LEU230	2	Charge	0.49	3.78	9e-04 ***	yes	7.44	108	0.002 **	‡
70, 182, 235, 246, 257, 318	HIS63, TYR134, GLU180, GLU190, PRO197, ASP242	6	Charge	0.7	3.89	0.0016 **	yes	35.58	7	0.1678
202, 206	GLN154, GLU158	2	Charge	0.48	4.09	0.0017 **	yes	5.96	4	0.001 ***	‡
150, 156	PHE105, LYS111	2	Volume	0.47	267.57	0.0031 **	yes	20.61	6	0.2458
22, 74, 119	VAL24, LYS67, ILE101	3	Volume	0.58	210.55	0.0033 **	yes	15.15	34	0.002 **
303, 312	ASP227, HIS236	2	Charge	0.49	3.15	0.0046 **	yes	27.22	9	0.5255
300, 320	THR225, GLY244	2	Grantham	0.51	258.01	0.0064 **	no	34.16	19	0.7802
205, 262	VAL157, THR202	2	Grantham	0.47	310.7	0.0073 **	no	18.42	45	0.1788
17, 21, 45, 49	ARG19, GLU23, ASN46, VAL50	4	Charge	0.62	5.02	0.0086 **	yes	16.04	4	0.001 ***
15, 201, 296, 297	ALA17, ILE153, TRP221, THR222	4	Volume	0.66	126.09	0.0088 **	no	26.58	1	0.0589 .	†
